# Supplementary material for: Towards an International Consensus on the Prevention, Treatment, and Management of High-Risk Substance Use and Overdose among Youth
Source: Medicina (Kaunas). 2022 Apr 13;58(4):539. doi: 10.3390/medicina58040539 (PMC9028633; doi:10.3390/medicina58040539)
Supplement: Supplementary file 1 [file medicina-58-00539-s001.zip]

Archive with 1 entries (1 files):
- medicina-1645964-supplementary.pdf
